# Supplementary material for: Collaborative optimization of multi-modal transport solutions for urban-rural bus routes
Source: PLoS One. 2024 Oct 8;19(10):e0309096. doi: 10.1371/journal.pone.0309096 (PMC11460678; doi:10.1371/journal.pone.0309096)
Supplement: S1 File — Original files of investigated data and algorithm codes. (ZIP) [file pone.0309096.s001.zip]

Archive with 11 entries (10 files):
- raw dataset/
- raw dataset/1-Current station spacing distance.xlsx
- raw dataset/2-Bus corridor information.xlsx
- raw dataset/3-Peak-hour passenger volume estimation (all transportation modals).xlsx
- raw dataset/4-Reconstructed bus stations.xlsx
- raw dataset/5-Peak hour origin-destination volume distribution matrix (bus transit).xlsx
- raw dataset/6-Station alighting and boarding passengers.xlsx
- raw dataset/7-Lingo codes.docx
- raw dataset/~$1-Current station spacing distance.xlsx
- raw dataset/~$5-Peak hour origin-destination volume distribution matrix (bus transit).xlsx
- raw dataset/~$工作簿1.xlsx
