# Supplementary material for: Collaborative optimization of multi-modal transport solutions for urban-rural bus routes
Source: PLoS One. 2024 Oct 8;19(10):e0309096. doi: 10.1371/journal.pone.0309096 (PMC11460678; doi:10.1371/journal.pone.0309096)
Supplement: S1 File — Original files of investigated data and algorithm codes. (ZIP) [file pone.0309096.s001.zip › raw dataset/1-Current station spacing distance.xlsx]

## Sheet: Sheet1
#	Station	Section	Spacing(m）
1	huaisi lizhuang	/
2	automobile park	1-2	1061.7
3	baojia village	2-3	875.8
4	west baojia village	3-4	420
5	huaisi hub	4-5	524.1
6	buzhuang	5-6	607.9
7	qiuzhuang	6-7	701.9
8	flower pavilion	7-8	492.4
9	tangzhuang	8-9	430.2
10	fangxiang	9-10	924.8
11	fangxiang mazhuang	10-11	696.8
12	industrial district	11-12	687
13	xuzhuang	12-13	738.7
14	shenzhuang	13-14	782.2
15	shizhuang	14-15	650.3
16	liangzhuang	15-16	731.3
17	chensifang	16-17	428.4
18	gongdao lizhuang	17-18	326.8
19	technician college	18-19	434.7
20	sunzhuang	19-20	320.7
21	luozhuang	20-21	424.5
22	steel mill	21-22	416.8
23	chansgheng	22-23	387.6
24	yangchai	23-24	472.7
25	nian bridge	24-25	470.5
26	wharf	25-26	971.2
27	west gongdao bridge	26-27	1240
28	gongdao gas station	27-28	1397
29	tongxingzu	28-29	712.5
30	tongzhou factory	29-30	369.7
31	jiedao	30-31	482.2
32	taiping village	31-32	1846.3
33	five-star bridge	32-33	344.9
34	wuzhuang estate	33-34	441.7
35	huangzhuang	34-35	463.9
36	xiazhuang	35-36	310
37	songqiao community	36-37	367.3
38	food market	37-38	348.6
39	west xiangyang bridge	38-39	468.9
