# Supplementary material for: Collaborative optimization of multi-modal transport solutions for urban-rural bus routes
Source: PLoS One. 2024 Oct 8;19(10):e0309096. doi: 10.1371/journal.pone.0309096 (PMC11460678; doi:10.1371/journal.pone.0309096)
Supplement: S1 File — Original files of investigated data and algorithm codes. (ZIP) [file pone.0309096.s001.zip › raw dataset/2-Bus corridor information.xlsx]

## Sheet: Sheet1
#	Station	Stop bus route number	Platform type
1	huaisi lizhuang(Jasmine park)	103, 105（night）	Stop-board
2	automobile park	103, 105（night）	Stop-board
3	baojia village	103, 3, 105（night）	Stop-board
4	west baojia village	103, 105（night）	Stop-board
5	huaisi hub	15, 15 special, 103, 105（night）	bus bay
6	buzhuang	15, 15 special, 103, 105（night）	bus bay
7	qiuzhuang	15, 15 special, 103, 105（night）	bus bay
8	flower pavilion	15, 15 special, 103, 105（night）	bus bay
9	tangzhuang	15, 15 special, 103, 105（night）, Youyang sightseeing	bus bay
10	fangxiang	15, 15 special, Guoyang trunk	bus bay
11	fangxiang mazhuang	15, 15 special, Guoyang trunk	bus bay
12	industrial district	15, 15 special, 103, 105（night）	bus bay
13	xuzhuang	15, 15 special, 103, 105（night）	bus bay
14	shenzhuang	15, 15 special, 103, 105（night）	bus bay
15	shizhuang	15, 15 special, Guoyang trunk, Youyang sightseeing	bus bay
16	liangzhuang	15, 15 special, 103, 105（night）	bus bay
17	chensifang	15, 15 special, 103, 105（night）	bus bay
18	gongdao lizhuang	15, 15 special, 103, 105（night）	bus bay
19	technician college	15, 15 special, 103, 105（night）	bus bay
20	sunzhuang	15, 15 special, 103, 105（night）	bus bay
21	luozhuang	15, 15 special, 103, 105（night）	bus bay
22	steel mill	15, 15 special, 103, 105（night）	bus bay
23	chansgheng	15, 15 special, 103, 105（night）	bus bay
24	yangchai	15, 15 special, 103, 105（night）	bus bay
25	nian bridge	15, 15 special, 103, 105（night）	bus bay
26	wharf	15, 15 special, 103, 105（night）, 315, Youyang sightseeing	Stop-board
27	west gongdao bridge	315, Youyang sightseeing	Stop-board
28	gongdao gas station	315	Stop-board
29	tongxingzu	315	Stop-board
30	tongzhou factory	315	Stop-board
31	jiedao	315	Stop-board
32	taiping village	Songyang express, Guoyang trunk	Stop-board
33	five-star bridge	Songyang express, Guoyang trunk	Stop-board
34	wuzhuang estate	Songyang express, Guoyang trunk	Stop-board
35	huangzhuang	Songyang express, Guoyang trunk	Stop-board
36	xiazhuang	8, 309, Youyang sightseeing, Guoyang trunk	Stop-board
37	songqiao community	8, 309, Youyang sightseeing, Guoyang trunk	Stop-board
38	food market	8, Youyang sightseeing, Guoyang trunk	Stop-board
39	west xiangyang bridge	Songyang express, Guoyang trunk	Stop-board
