# Supplementary material for: Collaborative optimization of multi-modal transport solutions for urban-rural bus routes
Source: PLoS One. 2024 Oct 8;19(10):e0309096. doi: 10.1371/journal.pone.0309096 (PMC11460678; doi:10.1371/journal.pone.0309096)
Supplement: S1 File — Original files of investigated data and algorithm codes. (ZIP) [file pone.0309096.s001.zip › raw dataset/3-Peak-hour passenger volume estimation (all transportation modals).xlsx]

## Sheet: Sheet1
bi-directional stations	land use type	area (100 m2)	households	trip intensity（pax/100 m2）	production ratio	attraction	production trips (pax/h)	attractionn trips (pax/h)
huaisi lizhuang	residence	/	80	1.5	0.6	0.4	72	48
automobile park	residence	/	50	1.5	0.6	0.4	45	30
west baojia village	residence	/	65	1.5	0.6	0.4	59	39
buzhuang	residence	/	44	1.5	0.6	0.4	40	26
qiuzhuang	residence	/	54	1.5	0.6	0.4	50	33
	retail stores	1.5	/	1.75	0.5	0.5
flower pavilion	residence	/	67	1.5	0.6	0.4	60	40
tangzhuang	residence	/	55	1.5	0.6	0.4	50	33
fangxiang	residence	/	60	1.5	0.6	0.4	72	108
	enterprise	60	/	1.5	0.2	0.8
fangxiang mazhuang	residence	/	55	1.5	0.6	0.4	80	153
	enterprise	100	/	1.5	0.2	0.8
industrial district	enterprise	200	/	1.5	0.2	0.8	106	271
	residence	/	51	1.5	0.6	0.4
xuzhuang	residence	/	77	1.5	0.6	0.4	114	226
	enterprise	150	/	1.5	0.2	0.8
shenzhuang	residence	/	55	1.5	0.6	0.4	50	33
shizhuang	residence	/	70	1.5	0.6	0.4	63	42
liangzhuang	residence	/	82	1.5	0.6	0.4	90	63
	small business	6	/	5	0.52	0.48
chensifang	residence	/	60	1.5	0.6	0.4	54	36
gongdao lizhuang	residence	/	52	1.5	0.6	0.4	47	31
technician college	college education	160	/	3	0.2	0.8	141	564
	enterprise	150	/	1.5	0.2	0.8
sunzhuang	residence	/	56	1.5	0.6	0.4	50	34
luozhuang	residence	/	65	1.5	0.6	0.4	59	39
steel mill	enterprise	160	/	1.5	0.2	0.8	48	192
chansgheng	park	200	/	1.5	0.3	0.7	196	281
	residence	/	118	1.5	0.6	0.4
yangchai	residence	/	48	1.5	0.6	0.4	73	149
	enterprise	100	/	1.5	0.2	0.8
nian bridge	residence	/	85	1.5	0.6	0.4	77	51
wharf	residence	/	72	1.5	0.6	0.4	65	43
west gongdao bridge	small business	30	/	5	0.52	0.48	258	192
	residence	/	200	1.5	0.6	0.4
gongdao gas station	residence	/	160	1.5	0.6	0.4	144	96
tongxingzu	residence	/	56	1.5	0.6	0.4	50	34
tongzhou factory	residence	/	43	1.5	0.6	0.4	75	170
	enterprise	120	/	1.5	0.2	0.8
jiedao	residence	/	30	1.5	0.6	0.4	27	18
taiping village	residence	/	40	1.5	0.6	0.4	36	24
five-star bridge	enterprise	300	/	1.5	0.2	0.8	90	360
wuzhuang estate	residence	/	45	1.5	0.6	0.4	41	27
huangzhuang	residence	/	43	1.5	0.6	0.4	99	566
	middle education	150	/	4	0.1	0.9
xiazhuang	residence		60	1.5	0.6	0.4	74	212
	primary education	130	/	1.5	0.1	0.9
songqiao community	small business	15	/	5	0	0.48	219	156
	residence	/	200	1.5	0.6	0.4
songqiao clinic	hospital	45	/	1.5	0.52	0.48	233	164
	residence	/	220	1.5	0.6	0.4
food market	residence	/	120	1.5	0.652	0.4	160	120
	small business	20	/	5	0.52	0.48
west xiangyang bridge	small business	15	/	5	0.52	0.48	89	69
	residence	/	55	1.5	0.6	0.4
