# Supplementary material for: Collaborative optimization of multi-modal transport solutions for urban-rural bus routes
Source: PLoS One. 2024 Oct 8;19(10):e0309096. doi: 10.1371/journal.pone.0309096 (PMC11460678; doi:10.1371/journal.pone.0309096)
Supplement: S1 File — Original files of investigated data and algorithm codes. (ZIP) [file pone.0309096.s001.zip › raw dataset/4-Reconstructed bus stations.xlsx]

## Sheet: Sheet1
#	Station name	Spacing (m)
1	Huaisi Lizhuang	/
2	Buzhuang	2881.6
3	Tangzhuang	1802.2
4	Fangxiang Mazhuang	1355
5	Fangxiang Industrial District	696.8
6	Shengzhuang	1425.7
7	Gongdao Lizhuang	2592.2
8	Sunzhuang	761.5
9	Changsheng	1162
10	West Gongdao Bridge	2302
11	Tongxingzu	2637
12	Taiping Village	1564.4
13	Wuzhuang Estate	2192.5
14	Xiazhuang	905.6
15	Songqiao Community	677.3
16	West Xiangyang Bridge	817.5
