# Supplementary material for: Collaborative optimization of multi-modal transport solutions for urban-rural bus routes
Source: PLoS One. 2024 Oct 8;19(10):e0309096. doi: 10.1371/journal.pone.0309096 (PMC11460678; doi:10.1371/journal.pone.0309096)
Supplement: S1 File — Original files of investigated data and algorithm codes. (ZIP) [file pone.0309096.s001.zip › raw dataset/5-Peak hour origin-destination volume distribution matrix (bus transit).xlsx]

## Sheet: Sheet1
Origin Destination	Huaisi Lizhuang	Buzhuang	Tangzhuang	Fangxiang Mazhuang	Fangxiang Industrial District	Shengzhuang	Gongdao Lizhuang	Sunzhuang	Changsheng	West Gongdao Bridge	Tongxingzu	Taiping Village	Wuzhuang Estate	Xiazhuang	Songqiao Community	West Xiangyang Bridge
Huaisi Lizhuang	0	5	5	10	22	0	0	5	3	0	0	0	0	0	0	0
Buzhuang		0	3	8	8	8	2	1	0	0	0	0	0	0	0	0
Tangzhuang			0	2	4	15	6	8	10	5	0	0	0	0	0	0
Fangxiang Mazhuang				0	2	1	12	10	10	1	0	0	0	0	0	0
Fangxiang Industrial District					0	1	7	18	16	3	0	0	0	0	0	0
Shengzhuang						0	0	8	25	7	0	0	0	0	0	0
Gongdao Lizhuang							0	0	11	34	5	2	0	0	0	0
Sunzhuang								0	5	22	5	10	3	0	0	0
Changsheng									0	10	3	12	30	40	25	0
West Gongdao Bridge										0	3	20	20	42	3	0
Tongxingzu											0	0	10	30	0	0
Taiping Village												0	1	32	3	0
Wuzhuang Estate													0	20	15	0
Xiazhuang														0	35	2
Songqiao Community															0	38
West Xiangyang Bridge																0
