# Supplementary material for: Collaborative optimization of multi-modal transport solutions for urban-rural bus routes
Source: PLoS One. 2024 Oct 8;19(10):e0309096. doi: 10.1371/journal.pone.0309096 (PMC11460678; doi:10.1371/journal.pone.0309096)
Supplement: S1 File — Original files of investigated data and algorithm codes. (ZIP) [file pone.0309096.s001.zip › raw dataset/6-Station alighting and boarding passengers.xlsx]

## Sheet: Sheet1
#	Station name	Boarding passengers (pax/h)	Alighting passengers (pax/h)
1	Huaisi Lizhuang	50	0
2	Buzhuang	30	5
3	Tangzhuang	50	8
4	Fangxiang Mazhuang	36	20
5	Fangxiang Industrial District	45	36
6	Shengzhuang	40	25
7	Gongdao Lizhuang	52	27
8	Sunzhuang	45	50
9	Changsheng	120	80
10	West Gongdao Bridge	88	82
11	Tongxingzu	40	16
12	Taiping Village	36	44
13	Wuzhuang Estate	35	64
14	Xiazhuang	37	164
15	Songqiao Community	38	81
16	West Xiangyang Bridge	0	40
